# Supplementary material for: (4S)-Benzyl 4-isopropyl-5-oxo-1,3-oxazolidine-3-carboxyl­ate
Source: Acta Crystallogr Sect E Struct Rep Online. 2008 Mar 12;64(Pt 4):o685. doi: 10.1107/S1600536808004455 (PMC2961013; doi:10.1107/S1600536808004455)
Supplement: Supplementary file 2 [file e-64-0o685-Isup2.hkl]

# 
# h,k,l, Fc-squared, Fo-squared, sigma(Fo-squared) and status flag 
# 
data_I
_shelx_title ' a in P2(1)2(1)2(1)' 
_shelx_refln_list_code          4 
_shelx_F_calc_maximum      112.95 
_exptl_crystal_F_000       560.00 
_reflns_d_resolution_high  0.8410 
 
loop_ 
 _symmetry_equiv_pos_as_xyz 
 'x, y, z' 
 '-x+1/2, -y, z+1/2' 
 '-x, y+1/2, -z+1/2' 
 'x+1/2, -y+1/2, -z' 
 
_cell_length_a     6.0528 
_cell_length_b    13.1581 
_cell_length_c    16.6778 
_cell_angle_alpha  90.000 
_cell_angle_beta   90.000 
_cell_angle_gamma  90.000 
 
_shelx_F_squared_multiplier     1.000 
 
loop_ 
 _refln_index_h 
 _refln_index_k 
 _refln_index_l 
 _refln_F_squared_calc 
 _refln_F_squared_meas 
 _refln_F_squared_sigma 
 _refln_observed_status 
   4   0   0      517.56      570.29     14.64 o 
   6   0   0      234.30      255.56      9.89 o 
   1   1   0       43.07       47.72      2.74 o 
   2   1   0      142.77      136.86      4.52 o 
   4   1   0      148.68      163.78      7.46 o 
   5   1   0        0.08       -2.99      4.02 o 
   6   1   0      517.11      525.26      9.37 o 
   7   1   0        6.52        2.62      5.84 o 
   1   2   0     6103.79     5539.47     50.74 o 
   2   2   0     1191.09     1123.77      6.74 o 
   3   2   0      486.96      482.89      8.91 o 
   4   2   0      194.70      186.52      4.08 o 
   5   2   0        3.42        0.51      2.44 o 
   6   2   0        0.70        0.51      5.60 o 
   7   2   0        1.76        1.92     10.19 o 
   1   3   0     1085.14     1106.91      5.66 o 
   2   3   0      611.58      614.71      7.30 o 
   3   3   0        8.22       10.94      2.66 o 
   4   3   0      364.48      406.86      6.98 o 
   5   3   0       31.27       22.86      6.30 o 
   6   3   0       57.01       52.59      6.88 o 
   7   3   0       32.90       36.60      8.58 o 
   1   4   0     2548.33     2428.80     29.75 o 
   2   4   0     1110.53     1107.66      6.43 o 
   3   4   0        3.99        2.44      2.56 o 
   4   4   0        0.71        1.96      3.43 o 
   5   4   0        0.74       -0.32      2.02 o 
   6   4   0      166.51      168.03      7.11 o 
   1   5   0        0.64        0.20      1.84 o 
   2   5   0     1341.92     1349.57     11.25 o 
   3   5   0        0.01        0.16      1.57 o 
   4   5   0       89.56       79.56      4.30 o 
   5   5   0        7.10        0.23      3.93 o 
   6   5   0       34.52       27.29      6.99 o 
   1   6   0       11.68       11.31      2.57 o 
   2   6   0       72.24       70.00      3.17 o 
   3   6   0      107.72       92.71      6.19 o 
   4   6   0       74.83       68.74      4.95 o 
   5   6   0       83.23       84.03      6.37 o 
   6   6   0        1.59       -2.29      6.81 o 
   1   7   0       73.73       83.83      3.00 o 
   2   7   0      329.04      350.72      6.87 o 
   3   7   0        4.20        6.79      3.26 o 
   4   7   0      271.20      260.02      7.67 o 
   5   7   0       57.31       57.37      7.07 o 
   6   7   0       21.30       18.72      9.75 o 
   1   8   0     1105.56     1029.60      8.18 o 
   2   8   0       34.40       30.40      2.41 o 
   3   8   0      184.55      172.31      4.50 o 
   4   8   0      722.08      789.50     12.96 o 
   5   8   0      159.88      157.92     11.42 o 
   6   8   0       17.45       14.96      9.91 o 
   1   9   0      752.70      785.85     11.90 o 
   2   9   0      165.85      152.54      3.29 o 
   3   9   0       16.22       13.29      6.40 o 
   4   9   0      166.01      180.33      7.62 o 
   5   9   0      233.91      260.99     14.16 o 
   0  10   0     1938.52     2038.57     33.74 o 
   1  10   0       15.47        8.21      5.97 o 
   2  10   0        4.35        7.13      6.15 o 
   3  10   0      534.33      564.71     11.71 o 
   4  10   0        3.12       -0.24      1.90 o 
   5  10   0       13.68       17.97     14.52 o 
   1  11   0       26.56       21.56      6.90 o 
   2  11   0      130.90      130.13      7.03 o 
   3  11   0      304.01      325.00      9.93 o 
   4  11   0       88.90       79.02     11.31 o 
   5  11   0        1.55       -0.71      4.88 o 
   0  12   0        5.23        2.38     11.31 o 
   1  12   0       42.99       45.14      5.93 o 
   2  12   0        6.86        8.29      5.61 o 
   3  12   0       29.56       25.45      8.33 o 
   4  12   0        0.89       -5.83     10.23 o 
   1  13   0       23.49       17.67      5.52 o 
   2  13   0       49.88       51.79      8.51 o 
   3  13   0       27.16       28.56      9.37 o 
   4  13   0        5.84       -0.12      2.14 o 
   0  14   0      121.14       97.71     11.54 o 
   1  14   0       15.67       21.33      6.83 o 
   2  14   0       36.45       35.02      7.82 o 
   3  14   0        0.01        0.01      1.79 o 
   1  15   0        2.44        5.32     11.22 o 
   2  15   0       88.52      102.54      9.10 o 
   1   0   1     1999.53     1851.42     12.73 o 
   3   0   1       30.72       30.47      5.12 o 
   4   0   1      681.62      717.36     11.32 o 
   5   0   1       51.82       50.20      4.48 o 
   6   0   1      161.18      161.53      5.94 o 
   7   0   1       40.61       39.33      6.95 o 
   1   1   1     1071.25      994.56      9.16 o 
   2   1   1      604.94      554.51      5.18 o 
   3   1   1      213.89      207.41      2.96 o 
   4   1   1      217.45      206.39      4.40 o 
   5   1   1      301.87      292.44      4.91 o 
   6   1   1       15.05       14.46      3.97 o 
   7   1   1       17.95       13.16      5.53 o 
   1   2   1     1496.52     1340.61     12.26 o 
   2   2   1      309.76      334.09      3.06 o 
   3   2   1      855.72      903.35      5.81 o 
   4   2   1      144.81      146.32      2.48 o 
   5   2   1      108.68      117.87      3.84 o 
   6   2   1       21.26       11.30      4.27 o 
   7   2   1       20.31       16.88      6.05 o 
   0   3   1       58.51       56.53      3.69 o 
   1   3   1       40.46       41.90      1.51 o 
   2   3   1      694.49      698.23      3.89 o 
   3   3   1      198.67      212.77      2.49 o 
   4   3   1      206.54      204.65      2.89 o 
   5   3   1      171.48      177.04      4.72 o 
   6   3   1      197.96      198.70      5.76 o 
   7   3   1       38.93       34.96      6.08 o 
   0   4   1       54.23       43.20      3.93 o 
   1   4   1      802.44      812.59      5.12 o 
   2   4   1      226.97      245.31      3.34 o 
   3   4   1       94.19       94.11      2.11 o 
   4   4   1        6.67        4.90      2.42 o 
   5   4   1      316.61      301.58      6.90 o 
   6   4   1       18.92       14.32      5.59 o 
   0   5   1      121.77      137.81      5.36 o 
   1   5   1      562.47      521.42      5.25 o 
   2   5   1      566.50      584.78      5.34 o 
   3   5   1      291.23      282.61      3.58 o 
   4   5   1      102.99      105.61      3.30 o 
   5   5   1      156.72      140.98      4.47 o 
   6   5   1        5.25        2.01      2.72 o 
   0   6   1       86.62      101.16      5.24 o 
   1   6   1      197.36      204.38      7.51 o 
   2   6   1      251.91      259.49      2.83 o 
   3   6   1       21.92       19.43      3.16 o 
   4   6   1      197.37      190.35      3.91 o 
   5   6   1       14.32       12.50      4.20 o 
   6   6   1       32.24       33.13      7.77 o 
   0   7   1      559.41      592.78     10.59 o 
   1   7   1      250.55      261.12      4.57 o 
   2   7   1      430.75      446.85      3.66 o 
   3   7   1       91.76       88.98      2.66 o 
   4   7   1      217.85      214.54      7.30 o 
   5   7   1       10.39        8.60      6.20 o 
   6   7   1        6.56       10.18      9.12 o 
   0   8   1      316.97      338.54      7.50 o 
   1   8   1       31.28       31.10      2.21 o 
   2   8   1      400.94      396.06      3.35 o 
   3   8   1       62.29       59.76      2.88 o 
   4   8   1      168.55      157.76      5.86 o 
   5   8   1       16.58       13.16      6.93 o 
   6   8   1       17.81       18.05      8.11 o 
   0   9   1      132.10      143.43      4.74 o 
   1   9   1      665.29      663.81     11.42 o 
   2   9   1      143.90      149.93      3.21 o 
   3   9   1      242.10      271.22      6.77 o 
   4   9   1       39.51       38.68      6.01 o 
   5   9   1       88.34       85.30      7.32 o 
   0  10   1      356.07      367.31      7.21 o 
   1  10   1       79.85       73.38      2.87 o 
   2  10   1      182.34      178.01      4.42 o 
   3  10   1      388.81      386.15      7.15 o 
   4  10   1        6.72        4.26      6.66 o 
   5  10   1        7.54        7.86      8.29 o 
   0  11   1        0.42        0.14      1.15 o 
   1  11   1      264.63      262.05      5.41 o 
   2  11   1      168.20      160.82      4.31 o 
   3  11   1       81.03       76.68      4.54 o 
   4  11   1       52.26       45.02      7.02 o 
   5  11   1       96.94       98.01      9.07 o 
   0  12   1      157.81      158.67      8.08 o 
   1  12   1      183.77      179.31      4.58 o 
   2  12   1       63.26       59.00      4.20 o 
   3  12   1       86.73       93.53      5.94 o 
   4  12   1        1.49        0.33      5.36 o 
   0  13   1       75.86       76.17     10.29 o 
   1  13   1        0.55        3.11      3.94 o 
   2  13   1       84.67       79.27      4.60 o 
   3  13   1        3.32        3.05      6.15 o 
   0  14   1      108.77      110.49      8.82 o 
   1  14   1        2.49        4.74      5.41 o 
   2  14   1        7.46        6.51      6.06 o 
   3  14   1        2.17        5.87      6.64 o 
   0  15   1        6.81        9.05     10.81 o 
   1  15   1       50.77       52.31      7.61 o 
   2  15   1       11.17       10.17      6.49 o 
   1   0   2    12757.74    11810.67    123.89 o 
   2   0   2        0.49        0.43      0.83 o 
   3   0   2      551.86      579.84     20.71 o 
   4   0   2      332.92      311.86     35.70 o 
   5   0   2      173.57      158.88      5.98 o 
   6   0   2       67.42       60.78      5.77 o 
   7   0   2       14.18       11.89      8.76 o 
   0   1   2       56.28       59.15      2.86 o 
   1   1   2     2991.22     2781.69      7.67 o 
   2   1   2      128.62      135.80      3.16 o 
   3   1   2      171.10      159.04      1.81 o 
   4   1   2      107.66      110.47      4.64 o 
   5   1   2      185.82      188.69      5.66 o 
   6   1   2       25.11       25.47      4.46 o 
   7   1   2       11.83        8.53      5.82 o 
   0   2   2      447.18      465.68      4.64 o 
   1   2   2     4272.48     3965.89     39.45 o 
   2   2   2      461.66      461.71      4.02 o 
   3   2   2      727.22      746.84      8.71 o 
   4   2   2      129.83      122.33      3.50 o 
   5   2   2      120.13      117.46      3.83 o 
   6   2   2        6.98        7.70      4.48 o 
   7   2   2       19.76       16.43      6.06 o 
   1   3   2      180.56      165.89      2.99 o 
   2   3   2      575.40      572.97      3.44 o 
   3   3   2      984.85     1000.87      6.86 o 
   4   3   2       54.54       46.77      2.55 o 
   5   3   2      231.04      243.47      5.40 o 
   6   3   2       26.32       23.23      5.11 o 
   7   3   2       19.09       15.34      6.10 o 
   0   4   2     9231.94     8542.01     67.54 o 
   1   4   2      327.00      307.57      2.88 o 
   2   4   2      680.26      689.81     10.64 o 
   3   4   2      341.97      365.94      3.10 o 
   4   4   2      354.07      358.89      4.88 o 
   5   4   2      448.22      453.62      6.79 o 
   6   4   2      175.11      179.75      5.46 o 
   0   5   2       42.14       47.91      3.09 o 
   1   5   2     2115.43     2198.08     10.48 o 
   2   5   2      114.62      118.45      2.17 o 
   3   5   2       29.88       27.67      2.10 o 
   4   5   2       56.84       57.31      3.11 o 
   5   5   2      161.45      150.09      5.20 o 
   6   5   2      132.61      129.77      6.08 o 
   0   6   2      492.35      517.83      5.06 o 
   1   6   2      290.07      299.15      4.49 o 
   2   6   2      415.67      411.68      4.93 o 
   3   6   2      459.70      472.22      4.77 o 
   4   6   2       46.04       42.25      2.94 o 
   5   6   2       38.80       36.37      4.81 o 
   6   6   2       33.15       29.77      7.01 o 
   0   7   2     1634.15     1637.13     10.25 o 
   1   7   2        4.50        5.09      2.92 o 
   2   7   2      465.10      475.97      5.30 o 
   3   7   2      198.82      198.00      3.88 o 
   4   7   2      341.65      344.29      7.59 o 
   5   7   2      111.78      112.60      6.11 o 
   6   7   2       14.87       14.59      8.15 o 
   0   8   2     1029.73      968.58      6.96 o 
   1   8   2       65.18       50.28      4.58 o 
   2   8   2       51.99       48.05      2.65 o 
   3   8   2        4.98        5.67      3.12 o 
   4   8   2      294.67      295.32      5.43 o 
   5   8   2        5.90        5.77      5.73 o 
   6   8   2        4.16        3.92      5.56 o 
   0   9   2       39.33       41.33      2.52 o 
   1   9   2       61.41       56.13      2.34 o 
   2   9   2      326.53      341.66      5.12 o 
   3   9   2       88.23       88.87      3.11 o 
   4   9   2        4.28        4.48      5.74 o 
   5   9   2       94.03       98.53      7.47 o 
   0  10   2      399.07      392.13      6.55 o 
   1  10   2      187.30      187.21      3.89 o 
   2  10   2      132.76      120.48      3.19 o 
   3  10   2      164.98      150.40      4.61 o 
   4  10   2      214.76      197.79      7.76 o 
   5  10   2       46.51       45.83      7.94 o 
   0  11   2      110.85      113.40      6.73 o 
   1  11   2       63.02       61.39      4.00 o 
   2  11   2      364.11      366.36      5.83 o 
   3  11   2        8.24        8.74      4.30 o 
   4  11   2        0.17        0.94      2.67 o 
   5  11   2       13.95       10.47      9.01 o 
   0  12   2       11.91       12.22      7.20 o 
   1  12   2      569.76      575.80      8.99 o 
   2  12   2      141.02      142.81      4.16 o 
   3  12   2       32.66       21.67      4.95 o 
   4  12   2      136.43      146.06      6.21 o 
   0  13   2        4.42        1.69      8.79 o 
   1  13   2        2.27        2.06      2.01 o 
   2  13   2       84.44       82.08      4.51 o 
   3  13   2       23.02       20.25      6.34 o 
   0  14   2        3.43        5.31      9.66 o 
   1  14   2       42.65       38.89      5.24 o 
   2  14   2       19.61       15.07      6.47 o 
   3  14   2        7.52        8.98      7.65 o 
   0  15   2        3.03        8.18      9.95 o 
   1  15   2       24.61       29.38      6.39 o 
   1   0   3     2813.43     2711.96     30.91 o 
   2   0   3        3.19        1.23      1.05 o 
   3   0   3        1.38        1.06      1.62 o 
   4   0   3       18.70       16.54      6.43 o 
   5   0   3        0.03        1.35      4.89 o 
   6   0   3        8.63        9.00      8.92 o 
   7   0   3        7.96        8.07      6.99 o 
   0   1   3     1245.68     1140.94     11.19 o 
   1   1   3     1636.59     1550.86      5.94 o 
   2   1   3      594.56      596.81      4.65 o 
   3   1   3     1365.31     1365.92      7.65 o 
   4   1   3      184.58      174.82      3.32 o 
   5   1   3       12.93       11.72      4.15 o 
   6   1   3      133.09      134.82      4.73 o 
   7   1   3      116.87      117.57      5.58 o 
   0   2   3     5946.79     5611.12     24.61 o 
   1   2   3     9311.33     8653.69     27.74 o 
   2   2   3        2.66        3.31      1.42 o 
   3   2   3      271.85      311.34      3.83 o 
   4   2   3      274.12      268.46      2.77 o 
   5   2   3       55.37       56.76      3.50 o 
   6   2   3       71.50       71.69      4.27 o 
   7   2   3       15.50       17.04      5.22 o 
   0   3   3     2288.38     2121.33     11.54 o 
   1   3   3      535.97      508.35      4.22 o 
   2   3   3     1018.84     1070.26      8.51 o 
   3   3   3      219.00      233.24      3.76 o 
   4   3   3        0.28        0.00      0.70 o 
   5   3   3      328.79      345.54      4.82 o 
   6   3   3       10.70       10.77      6.02 o 
   0   4   3     1035.75      982.30     12.26 o 
   1   4   3     1061.76     1054.30      6.52 o 
   2   4   3     1304.52     1346.67      7.48 o 
   3   4   3      234.25      236.49      2.61 o 
   4   4   3      196.80      193.46      3.75 o 
   5   4   3        0.92        3.04      3.45 o 
   6   4   3      190.48      188.36      6.36 o 
   0   5   3     2976.59     2855.38     21.42 o 
   1   5   3     1249.06     1325.44      7.16 o 
   2   5   3      299.86      306.35      3.29 o 
   3   5   3       94.44       95.23      2.92 o 
   4   5   3      136.78      141.11      4.30 o 
   5   5   3       45.64       38.92      4.09 o 
   6   5   3      177.41      184.30      6.59 o 
   0   6   3      638.01      661.19      8.57 o 
   1   6   3      151.36      133.71      2.95 o 
   2   6   3       29.99       28.12      1.62 o 
   3   6   3      906.43      959.50     11.97 o 
   4   6   3      129.07      130.78      3.73 o 
   5   6   3      146.92      149.39      5.33 o 
   6   6   3      130.69      130.35      7.69 o 
   0   7   3      518.60      550.09      8.51 o 
   1   7   3      701.07      708.46      6.60 o 
   2   7   3       17.60       15.79      2.22 o 
   3   7   3       37.31       35.45      2.68 o 
   4   7   3      145.29      149.29      4.26 o 
   5   7   3      109.42      101.75      6.42 o 
   6   7   3        2.35        4.88      8.01 o 
   0   8   3       40.71       40.46      6.25 o 
   1   8   3      410.99      426.26      5.72 o 
   2   8   3      109.01      106.56      2.80 o 
   3   8   3       99.40      107.40      3.13 o 
   4   8   3       52.99       51.92      4.11 o 
   5   8   3        7.44        7.31      6.94 o 
   6   8   3       33.62       29.87      8.76 o 
   0   9   3      558.76      576.33      9.80 o 
   1   9   3      204.75      203.04      4.15 o 
   2   9   3       53.68       52.24      2.80 o 
   3   9   3      123.63      124.83      3.33 o 
   4   9   3      265.12      250.47      6.39 o 
   5   9   3       10.74       12.63      7.28 o 
   0  10   3        0.04       -1.26      4.87 o 
   1  10   3      366.93      363.28      4.68 o 
   2  10   3       32.48       30.50      3.50 o 
   3  10   3        1.88        0.77      1.29 o 
   4  10   3        5.68        3.45      4.42 o 
   5  10   3       23.19       20.03      6.46 o 
   0  11   3      371.42      384.26     10.51 o 
   1  11   3      226.38      232.71      4.91 o 
   2  11   3       49.56       43.49      3.83 o 
   3  11   3       21.35       16.09      4.14 o 
   4  11   3      145.87      143.80      5.66 o 
   5  11   3       21.83       17.79      7.77 o 
   0  12   3      722.50      733.37     16.90 o 
   1  12   3       35.14       32.54      4.09 o 
   2  12   3      264.29      267.81      5.63 o 
   3  12   3       11.15       10.25      4.58 o 
   4  12   3        5.22        6.12      6.42 o 
   0  13   3        2.51        3.99      8.23 o 
   1  13   3       92.83       92.20      4.76 o 
   2  13   3       74.06       78.64      4.91 o 
   3  13   3       37.84       34.32      7.38 o 
   0  14   3       17.40       10.46      8.29 o 
   1  14   3       28.86       38.49      5.50 o 
   2  14   3       66.57       79.01      5.50 o 
   3  14   3       23.90       20.53      7.66 o 
   0  15   3       58.92       60.24      9.64 o 
   1  15   3       23.33       21.09      6.82 o 
   0   0   4     1804.19     1539.62     14.40 o 
   1   0   4     1395.83     1270.09     13.81 o 
   2   0   4     1327.01     1354.47      9.94 o 
   3   0   4     1211.93     1281.62      7.33 o 
   4   0   4       12.19        9.23      2.66 o 
   5   0   4      275.20      277.27      7.34 o 
   6   0   4       61.16       47.09      6.54 o 
   7   0   4        4.78        9.15      7.74 o 
   0   1   4     9205.37     8647.78    132.46 o 
   1   1   4      872.46      830.05      8.04 o 
   2   1   4      168.53      167.94      2.12 o 
   3   1   4      523.20      497.91      2.94 o 
   4   1   4      139.94      144.13      2.31 o 
   5   1   4       14.76       13.23      3.28 o 
   6   1   4       81.68       73.27      4.53 o 
   7   1   4       23.90       23.08      6.07 o 
   0   2   4     1097.68      980.75     12.61 o 
   1   2   4     1425.42     1322.31      4.74 o 
   2   2   4      958.61      974.58      7.10 o 
   3   2   4      622.07      634.32      5.45 o 
   4   2   4        1.88        2.68      1.96 o 
   5   2   4      277.57      284.66      5.15 o 
   6   2   4       89.84       84.42      4.54 o 
   0   3   4     3693.73     3598.47     17.38 o 
   1   3   4      457.54      463.90      6.35 o 
   2   3   4     1187.98     1213.62      9.21 o 
   3   3   4       36.64       37.71      2.19 o 
   4   3   4      372.85      362.43      4.97 o 
   5   3   4       58.41       56.17      4.08 o 
   6   3   4        0.13        0.99      4.51 o 
   0   4   4      555.46      498.41      6.78 o 
   1   4   4     1465.57     1413.52     11.00 o 
   2   4   4       37.26       39.38      2.19 o 
   3   4   4      178.41      174.24      3.73 o 
   4   4   4       45.55       44.32      2.97 o 
   5   4   4      242.04      244.15      5.92 o 
   6   4   4       23.20       16.28      5.68 o 
   0   5   4      609.64      586.00     12.02 o 
   1   5   4     1467.02     1462.56      7.80 o 
   2   5   4      448.95      469.24      4.83 o 
   3   5   4      578.02      598.60      5.55 o 
   4   5   4       41.52       43.26      4.39 o 
   5   5   4      100.49       95.20      4.63 o 
   6   5   4       70.67       80.88      5.56 o 
   0   6   4       11.00        8.57      4.64 o 
   1   6   4        7.43        7.42      2.10 o 
   2   6   4     1163.97     1213.55      8.78 o 
   3   6   4      199.41      187.10      3.06 o 
   4   6   4      497.28      501.40      6.43 o 
   5   6   4       80.74       82.94      4.12 o 
   6   6   4       56.60       49.49      7.36 o 
   0   7   4      257.54      285.98      9.88 o 
   1   7   4      263.99      268.07      5.86 o 
   2   7   4      130.66      134.18      4.47 o 
   3   7   4       62.04       59.38      2.55 o 
   4   7   4      151.74      154.07      3.90 o 
   5   7   4       58.92       58.72      4.28 o 
   6   7   4       14.15       15.92      7.29 o 
   0   8   4      574.13      592.90     15.00 o 
   1   8   4      349.66      365.20      5.50 o 
   2   8   4      139.01      140.57      2.69 o 
   3   8   4      152.50      162.17      3.48 o 
   4   8   4      117.21      108.99      3.87 o 
   5   8   4      128.35      129.47      4.61 o 
   6   8   4       65.52       80.97      7.89 o 
   0   9   4       11.64       13.47      5.18 o 
   1   9   4       21.24       17.56      2.59 o 
   2   9   4        7.75        6.53      3.11 o 
   3   9   4       10.23        8.58      3.30 o 
   4   9   4      168.47      168.89      4.54 o 
   5   9   4        5.58        4.08      5.91 o 
   0  10   4       52.40       40.32      5.97 o 
   1  10   4       62.30       58.81      2.79 o 
   2  10   4      174.13      164.72      4.24 o 
   3  10   4        4.90        3.46      3.31 o 
   4  10   4       45.47       45.68      5.18 o 
   5  10   4       79.65       77.50      8.35 o 
   0  11   4       85.66       76.82      6.73 o 
   1  11   4      119.47      118.19      3.75 o 
   2  11   4       17.20       15.11      4.06 o 
   3  11   4        5.94        2.65      3.46 o 
   4  11   4       21.92       17.89      5.74 o 
   0  12   4        3.50        5.75      7.48 o 
   1  12   4       21.00       19.43      4.45 o 
   2  12   4      124.35      120.92      4.60 o 
   3  12   4       32.76       34.45      5.05 o 
   4  12   4       31.00       24.46      6.74 o 
   0  13   4        0.00        1.85      8.92 o 
   1  13   4      185.06      180.34      5.06 o 
   2  13   4      202.78      207.31      5.54 o 
   3  13   4       70.97       65.92      6.03 o 
   0  14   4        4.25        3.27     10.17 o 
   1  14   4      133.85      143.23      4.84 o 
   2  14   4       54.58       56.80      5.79 o 
   0  15   4        0.16        1.83      9.78 o 
   1  15   4       21.25       23.15      6.53 o 
   1   0   5      891.69      882.56      8.67 o 
   2   0   5      210.76      216.35      3.65 o 
   3   0   5      366.81      420.24      4.51 o 
   4   0   5       43.92       42.18      2.39 o 
   5   0   5      110.95      125.54      5.66 o 
   6   0   5      261.34      250.32      8.00 o 
   0   1   5     8777.60     8431.90     36.54 o 
   1   1   5      672.92      667.61      4.95 o 
   2   1   5       93.39      102.56      2.06 o 
   3   1   5      248.94      240.24      2.39 o 
   4   1   5      267.59      261.88      2.74 o 
   5   1   5       73.49       78.38      4.26 o 
   6   1   5       77.85       69.70      5.56 o 
   0   2   5      158.26      156.62      6.90 o 
   1   2   5     3951.89     3948.77     12.13 o 
   2   2   5      660.68      685.73      4.24 o 
   3   2   5      291.10      316.33      3.36 o 
   4   2   5      135.10      137.40      2.36 o 
   5   2   5      207.98      199.30      4.56 o 
   6   2   5      160.71      164.48      6.27 o 
   0   3   5     1366.90     1429.73     10.18 o 
   1   3   5     1025.37     1078.49      6.16 o 
   2   3   5      115.88      113.01      2.66 o 
   3   3   5       28.05       29.69      2.35 o 
   4   3   5       21.05       19.02      2.82 o 
   5   3   5      244.63      236.07      4.83 o 
   6   3   5       29.22       30.79      5.58 o 
   0   4   5       18.80       21.84      2.98 o 
   1   4   5      640.79      668.71      8.27 o 
   2   4   5      397.65      386.41      4.99 o 
   3   4   5      410.99      396.42      5.50 o 
   4   4   5       31.87       33.97      3.45 o 
   5   4   5       48.48       48.54      3.68 o 
   6   4   5       15.31       14.75      5.55 o 
   0   5   5     3043.01     3152.21     14.98 o 
   1   5   5      677.21      692.48      7.58 o 
   2   5   5      584.71      619.98      9.07 o 
   3   5   5      247.07      241.18      4.69 o 
   4   5   5      536.04      550.12      7.97 o 
   5   5   5      131.70      118.86      4.48 o 
   6   5   5       16.30       13.55      6.87 o 
   0   6   5       12.92        8.81      5.12 o 
   1   6   5     1268.15     1239.60     17.26 o 
   2   6   5      284.97      288.42      4.94 o 
   3   6   5       30.00       28.10      2.52 o 
   4   6   5       27.47       21.76      4.40 o 
   5   6   5       20.43       19.20      4.68 o 
   6   6   5        3.48        4.02      6.36 o 
   0   7   5        2.33        0.36      2.14 o 
   1   7   5      303.32      339.18     10.47 o 
   2   7   5      451.93      476.90      6.66 o 
   3   7   5       57.56       51.24      2.65 o 
   4   7   5      234.19      243.89      5.33 o 
   5   7   5      343.77      383.16      6.10 o 
   6   7   5        2.49        4.83      9.31 o 
   0   8   5       16.98       23.68      6.66 o 
   1   8   5      128.74      115.48      3.69 o 
   2   8   5      245.24      252.13      4.44 o 
   3   8   5      390.70      389.73      5.00 o 
   4   8   5       39.06       31.80      3.92 o 
   5   8   5       23.81       22.88      4.80 o 
   0   9   5        4.91        1.34      4.44 o 
   1   9   5       27.99       31.46      2.95 o 
   2   9   5      126.46      126.28      3.79 o 
   3   9   5      292.95      292.42      4.65 o 
   4   9   5      141.78      141.92      4.84 o 
   5   9   5       64.99       58.48      6.64 o 
   0  10   5       16.54       20.71      6.48 o 
   1  10   5       99.10       94.63      3.58 o 
   2  10   5      347.82      327.91      5.60 o 
   3  10   5       66.43       63.81      3.61 o 
   4  10   5       42.54       41.52      5.55 o 
   5  10   5       46.49       48.41      7.08 o 
   0  11   5       37.92       35.84      6.51 o 
   1  11   5       79.81       80.44      4.00 o 
   2  11   5       81.83       75.18      3.86 o 
   3  11   5       30.27       25.62      4.61 o 
   4  11   5        1.93        3.49      5.81 o 
   0  12   5       13.74       15.00      7.67 o 
   1  12   5       83.23       80.19      3.94 o 
   2  12   5       19.25       14.46      4.71 o 
   3  12   5        8.43       12.13      5.63 o 
   4  12   5       32.31       36.93      6.59 o 
   0  13   5       95.16       81.96     10.47 o 
   1  13   5      113.18      108.58      4.95 o 
   2  13   5       95.14       99.99      5.01 o 
   3  13   5       27.95       25.01      6.34 o 
   0  14   5       30.49       33.23      9.18 o 
   1  14   5       55.99       58.27      5.44 o 
   2  14   5       46.48       53.59      5.61 o 
   0  15   5        3.69        0.54      2.32 o 
   0   0   6      284.45      263.15      6.78 o 
   1   0   6      296.75      315.01      4.71 o 
   2   0   6      557.84      579.51      7.56 o 
   3   0   6      765.94      806.51      8.64 o 
   4   0   6      237.16      235.74      4.35 o 
   5   0   6      221.37      227.29      8.28 o 
   6   0   6        0.00        1.91      8.86 o 
   0   1   6      206.53      222.43      7.50 o 
   1   1   6      999.57     1017.39      6.60 o 
   2   1   6      195.91      203.02      2.74 o 
   3   1   6       85.47       90.38      1.71 o 
   4   1   6      128.47      132.11      2.32 o 
   5   1   6      143.14      136.84      5.76 o 
   6   1   6      115.34      114.34      6.35 o 
   0   2   6      249.47      244.53     10.23 o 
   1   2   6      529.30      511.47      4.05 o 
   2   2   6     1095.65     1123.23      6.38 o 
   3   2   6      134.89      138.68      2.51 o 
   4   2   6       29.50       28.25      2.22 o 
   5   2   6       16.68       12.85      3.78 o 
   6   2   6      243.60      255.65      7.38 o 
   0   3   6       51.39       44.75      5.59 o 
   1   3   6     1640.37     1670.21      7.94 o 
   2   3   6      156.01      157.77      2.58 o 
   3   3   6       73.77       71.93      2.41 o 
   4   3   6       13.86       12.39      3.20 o 
   5   3   6      415.17      453.75      5.88 o 
   6   3   6       20.75       15.51      6.65 o 
   0   4   6       75.64       74.74      4.17 o 
   1   4   6     2094.20     2149.10     15.07 o 
   2   4   6      175.71      164.68      3.07 o 
   3   4   6      967.64     1018.36      6.91 o 
   4   4   6      349.41      346.61      5.59 o 
   5   4   6      350.58      369.89      6.23 o 
   6   4   6        7.31        7.46      6.66 o 
   0   5   6      287.58      334.30      6.90 o 
   1   5   6       21.38       17.66      1.70 o 
   2   5   6       95.91       99.37      3.09 o 
   3   5   6       71.09       69.72      2.68 o 
   4   5   6       10.15       11.01      4.13 o 
   5   5   6      134.94      131.11      4.70 o 
   6   5   6       19.28       17.68      6.96 o 
   0   6   6       13.53       11.19      4.88 o 
   1   6   6      426.77      441.17     11.07 o 
   2   6   6      506.69      528.55      6.71 o 
   3   6   6      174.86      171.54      3.94 o 
   4   6   6        2.48        1.86      4.31 o 
   5   6   6      156.61      158.00      4.97 o 
   6   6   6        7.06        7.22      8.47 o 
   0   7   6       13.57       10.59      6.07 o 
   1   7   6      137.15      139.42      4.80 o 
   2   7   6      431.77      428.05      7.10 o 
   3   7   6      334.18      335.51      4.89 o 
   4   7   6        5.82        5.16      4.16 o 
   5   7   6      154.63      155.96      5.96 o 
   6   7   6       22.55       24.82      9.32 o 
   0   8   6        3.37       -0.03      2.47 o 
   1   8   6       78.24       81.15      3.25 o 
   2   8   6      129.85      131.53      3.68 o 
   3   8   6       39.02       35.53      3.38 o 
   4   8   6       42.96       40.99      4.52 o 
   5   8   6        1.17        2.62      3.73 o 
   0   9   6      206.10      215.49      7.64 o 
   1   9   6       40.01       37.60      3.17 o 
   2   9   6       30.04       26.85      3.56 o 
   3   9   6      244.64      243.34      5.04 o 
   4   9   6       11.08        9.79      4.99 o 
   5   9   6       14.44       10.45      6.05 o 
   0  10   6      138.03      142.49      7.13 o 
   1  10   6      172.84      177.19      4.42 o 
   2  10   6      261.34      269.79      5.27 o 
   3  10   6      230.84      228.72      4.69 o 
   4  10   6       39.65       36.59      5.37 o 
   5  10   6       17.38       19.59      7.76 o 
   0  11   6        4.46        6.54      6.98 o 
   1  11   6      323.24      335.29      5.98 o 
   2  11   6       61.61       64.78      4.06 o 
   3  11   6      278.08      288.72      5.88 o 
   4  11   6       33.22       28.76      7.03 o 
   0  12   6        3.46        4.12      6.88 o 
   1  12   6       64.20       60.83      4.37 o 
   2  12   6       56.34       53.79      4.56 o 
   3  12   6       33.46       36.38      6.02 o 
   4  12   6        9.27       13.99      7.71 o 
   0  13   6       77.22       84.83      6.37 o 
   1  13   6        9.50        8.90      4.72 o 
   2  13   6       72.24       64.24      5.53 o 
   3  13   6        6.53        8.19      6.66 o 
   0  14   6        8.76        7.09      8.19 o 
   1  14   6      193.06      208.82      7.55 o 
   2  14   6      100.70      114.55      5.92 o 
   1   0   7       10.19       11.33      2.39 o 
   2   0   7      325.88      367.51      5.94 o 
   3   0   7      276.35      297.05      4.99 o 
   4   0   7       87.59       90.89      4.00 o 
   5   0   7      133.86      125.48      7.06 o 
   6   0   7      142.96      143.65     10.41 o 
   0   1   7      172.95      179.54      5.18 o 
   1   1   7     1302.84     1282.72      7.85 o 
   2   1   7     1027.68     1061.25      8.50 o 
   3   1   7        0.31        0.58      1.28 o 
   4   1   7      155.45      151.38      2.60 o 
   5   1   7      143.79      133.72      4.75 o 
   6   1   7       28.03       32.50      6.68 o 
   0   2   7      502.49      516.91      4.97 o 
   1   2   7      156.02      146.90      2.72 o 
   2   2   7      133.81      128.00      2.27 o 
   3   2   7      229.14      219.46      3.00 o 
   4   2   7      304.37      320.39      3.70 o 
   5   2   7        0.26        0.06      1.65 o 
   6   2   7      104.48      107.36      7.34 o 
   0   3   7     1404.81     1473.33     19.52 o 
   1   3   7      542.16      542.51      5.50 o 
   2   3   7       45.83       43.25      1.62 o 
   3   3   7      242.96      259.42      3.89 o 
   4   3   7      452.31      456.21      5.75 o 
   5   3   7      192.20      195.90      6.24 o 
   6   3   7       10.07       10.05      7.26 o 
   0   4   7      399.40      381.55      6.62 o 
   1   4   7       95.56       83.66      3.09 o 
   2   4   7      137.19      125.41      2.68 o 
   3   4   7      120.37      120.16      2.94 o 
   4   4   7       27.14       22.55      4.21 o 
   5   4   7       97.89      101.99      5.12 o 
   6   4   7       15.62       15.22      7.86 o 
   0   5   7       51.89       72.24      4.28 o 
   1   5   7      247.42      255.87      8.21 o 
   2   5   7      173.28      161.53      4.60 o 
   3   5   7      252.21      247.03      4.57 o 
   4   5   7      614.42      595.48     12.48 o 
   5   5   7       21.17       22.99      4.88 o 
   6   5   7       60.39       57.78      8.55 o 
   0   6   7       53.87       54.27      3.81 o 
   1   6   7       52.91       50.56      2.11 o 
   2   6   7      395.71      410.53      5.25 o 
   3   6   7      108.18      105.30      3.79 o 
   4   6   7       23.81       25.46      4.25 o 
   5   6   7        6.46        6.33      5.88 o 
   6   6   7       19.88       17.60      8.67 o 
   0   7   7      146.56      132.31      5.97 o 
   1   7   7      444.80      465.54      8.10 o 
   2   7   7      231.16      251.30      5.89 o 
   3   7   7      647.56      661.99      7.78 o 
   4   7   7      270.07      261.93      5.70 o 
   5   7   7        1.08       -0.30      2.56 o 
   0   8   7       37.97       38.35      4.45 o 
   1   8   7       13.58       12.03      3.55 o 
   2   8   7      191.31      201.71      4.70 o 
   3   8   7       35.22       33.18      4.56 o 
   4   8   7       55.10       48.86      4.77 o 
   5   8   7       13.43       16.84      6.69 o 
   0   9   7       36.98       42.50      4.47 o 
   1   9   7       13.33        9.12      3.74 o 
   2   9   7       16.83       23.66      3.62 o 
   3   9   7       10.09        8.76      5.05 o 
   4   9   7      157.43      160.53      5.27 o 
   5   9   7        3.04        8.02      6.35 o 
   0  10   7      112.36      122.01      5.98 o 
   1  10   7      137.80      122.97      4.47 o 
   2  10   7       35.28       34.39      3.82 o 
   3  10   7      149.79      140.42      4.94 o 
   4  10   7       40.62       39.62      6.18 o 
   0  11   7       10.08       11.00      5.95 o 
   1  11   7      340.72      336.55      6.66 o 
   2  11   7       24.74       19.00      4.25 o 
   3  11   7       16.58       10.69      4.93 o 
   4  11   7        6.86        4.97      8.40 o 
   0  12   7      237.33      260.33      8.33 o 
   1  12   7      212.89      210.18      6.01 o 
   2  12   7        7.89       10.00      4.79 o 
   3  12   7       21.21       19.88      6.03 o 
   0  13   7      117.91       99.06      6.84 o 
   1  13   7       10.64       13.67      6.05 o 
   2  13   7       82.29       89.03      5.29 o 
   3  13   7        0.52        0.42      1.97 o 
   0  14   7       38.27       33.12      7.99 o 
   1  14   7       13.10       11.79      5.75 o 
   0   0   8      531.82      565.42      8.49 o 
   1   0   8      226.05      218.99      4.65 o 
   2   0   8      994.86      988.75      9.80 o 
   3   0   8      418.84      406.00      5.92 o 
   4   0   8       77.10       78.64      3.48 o 
   5   0   8       85.72       85.79      5.76 o 
   6   0   8      134.62      123.88      9.51 o 
   0   1   8        8.58        4.19      2.92 o 
   1   1   8      135.30      128.86      2.75 o 
   2   1   8     1091.40     1140.19      7.11 o 
   3   1   8      163.43      174.92      2.82 o 
   4   1   8      298.39      319.31      3.85 o 
   5   1   8      102.58      103.86      4.63 o 
   6   1   8       67.74       67.53      6.38 o 
   0   2   8        4.63        9.18      3.60 o 
   1   2   8       10.23       10.53      2.00 o 
   2   2   8      537.77      561.32      6.43 o 
   3   2   8       49.52       47.13      2.12 o 
   4   2   8       71.00       72.16      2.77 o 
   5   2   8       59.27       52.36      4.97 o 
   6   2   8       50.29       63.36      7.95 o 
   0   3   8      640.74      702.39     14.64 o 
   1   3   8     1916.59     1929.90     10.34 o 
   2   3   8      502.34      506.06      4.13 o 
   3   3   8      100.06       98.62      2.74 o 
   4   3   8       91.49       87.95      3.07 o 
   5   3   8        3.31        6.17      5.69 o 
   6   3   8       46.50       43.89      8.28 o 
   0   4   8      595.24      596.45      8.75 o 
   1   4   8       24.62       19.74      2.60 o 
   2   4   8       28.77       31.31      2.53 o 
   3   4   8      167.02      169.11      4.03 o 
   4   4   8      256.88      254.87      7.34 o 
   5   4   8       85.56       77.18      6.09 o 
   6   4   8        0.64        2.89     10.56 o 
   0   5   8       65.89       81.88      4.76 o 
   1   5   8      412.73      426.17     10.59 o 
   2   5   8      253.65      245.87     12.50 o 
   3   5   8      324.03      321.09      5.12 o 
   4   5   8      350.72      345.58     10.22 o 
   5   5   8       11.86       11.98      6.86 o 
   6   5   8       50.65       46.07      8.30 o 
   0   6   8      191.90      201.17      5.46 o 
   1   6   8      306.17      295.49      4.66 o 
   2   6   8      291.67      307.35      7.26 o 
   3   6   8       85.77       79.71      5.00 o 
   4   6   8       63.53       56.32      4.94 o 
   5   6   8       31.29       32.35      7.02 o 
   0   7   8       14.63       13.00      4.62 o 
   1   7   8      284.10      286.68      9.43 o 
   2   7   8      440.10      451.99      7.38 o 
   3   7   8      305.94      306.18      6.54 o 
   4   7   8       62.64       57.58      5.33 o 
   5   7   8       20.88       19.03      7.21 o 
   0   8   8        6.58        5.37      4.76 o 
   1   8   8      193.92      212.32      6.46 o 
   2   8   8      107.38      112.18      4.64 o 
   3   8   8      248.21      260.16      6.40 o 
   4   8   8      157.64      159.48      5.82 o 
   5   8   8        8.45        6.13      8.15 o 
   0   9   8      165.62      163.35      6.30 o 
   1   9   8       57.96       59.91      4.11 o 
   2   9   8      202.07      207.12      6.06 o 
   3   9   8       43.64       41.19      4.76 o 
   4   9   8      103.32      107.74      7.27 o 
   5   9   8       16.50       14.28      8.71 o 
   0  10   8      255.14      259.60      7.79 o 
   1  10   8      168.69      174.61      5.09 o 
   2  10   8       38.33       40.00      4.58 o 
   3  10   8       44.17       43.76      4.60 o 
   4  10   8       44.42       42.16      6.65 o 
   0  11   8       16.00        9.97      5.72 o 
   1  11   8       61.83       52.59      4.86 o 
   2  11   8       61.45       61.88      4.58 o 
   3  11   8       37.01       39.18      5.47 o 
   4  11   8        8.83       10.49      8.94 o 
   0  12   8       93.56      109.29      6.56 o 
   1  12   8       10.62       11.40      5.64 o 
   2  12   8       30.59       27.10      5.31 o 
   3  12   8       10.74        6.25      6.76 o 
   0  13   8       30.15       28.55      7.63 o 
   1  13   8       52.94       52.62      5.84 o 
   2  13   8        9.17        7.64      5.75 o 
   0  14   8       68.82       74.40      9.82 o 
   1  14   8       15.21       10.98      6.67 o 
   1   0   9       15.80       14.07      2.87 o 
   2   0   9      185.72      190.98      5.31 o 
   3   0   9      988.81     1018.79     12.80 o 
   4   0   9       78.97       71.93      4.23 o 
   5   0   9      243.80      238.76      7.77 o 
   6   0   9       11.29       15.66     10.30 o 
   0   1   9      738.25      724.08      8.55 o 
   1   1   9     2111.09     2219.94      9.85 o 
   2   1   9      149.21      158.02      2.83 o 
   3   1   9      476.42      505.18      4.60 o 
   4   1   9       47.21       49.10      2.71 o 
   5   1   9       11.50       10.59      5.01 o 
   6   1   9       35.89       40.87      8.32 o 
   0   2   9        0.12       -0.54      2.56 o 
   1   2   9      385.37      387.83      4.77 o 
   2   2   9      104.02      114.65      2.96 o 
   3   2   9      114.53      118.39      2.70 o 
   4   2   9      574.91      593.73      6.84 o 
   5   2   9       32.93       30.21      5.90 o 
   6   2   9       22.47       17.54      8.05 o 
   0   3   9      520.39      542.21     16.07 o 
   1   3   9      796.39      797.56      6.76 o 
   2   3   9      171.20      179.04      3.73 o 
   3   3   9       55.93       53.37      2.80 o 
   4   3   9       75.11       84.19      3.62 o 
   5   3   9       91.54       76.50      5.42 o 
   6   3   9       22.37       24.97      6.75 o 
   0   4   9       34.66       34.87      6.66 o 
   1   4   9       43.34       44.80      3.46 o 
   2   4   9      140.29      121.93      3.91 o 
   3   4   9      247.60      264.66      4.96 o 
   4   4   9        1.00        2.55      5.54 o 
   5   4   9        4.35        7.84      6.71 o 
   6   4   9       21.50       15.56      7.22 o 
   0   5   9       49.81       55.22      4.77 o 
   1   5   9       61.00       54.59      4.28 o 
   2   5   9      584.32      590.57     11.08 o 
   3   5   9      438.49      463.19      9.01 o 
   4   5   9      158.98      167.45      6.40 o 
   5   5   9       87.43       84.09      7.69 o 
   0   6   9      117.36      127.71      4.31 o 
   1   6   9      202.04      216.24      3.87 o 
   2   6   9      227.45      242.74      5.55 o 
   3   6   9      142.85      141.21      6.06 o 
   4   6   9       78.32       78.72      5.16 o 
   5   6   9       25.55       22.50      7.15 o 
   0   7   9       63.29       67.52      3.69 o 
   1   7   9      363.20      379.86      6.44 o 
   2   7   9       49.44       47.08      4.50 o 
   3   7   9      110.55      113.86      4.84 o 
   4   7   9       88.73       88.57      5.49 o 
   5   7   9       23.43       22.91      7.79 o 
   0   8   9       42.35       44.12      6.18 o 
   1   8   9      324.98      348.95     10.27 o 
   2   8   9       57.42       58.97      4.67 o 
   3   8   9       62.10       56.99      5.18 o 
   4   8   9       22.29       25.02      5.87 o 
   5   8   9       33.87       28.87      8.71 o 
   0   9   9      133.41      127.93      6.89 o 
   1   9   9       71.17       82.17      5.18 o 
   2   9   9      121.44      121.85      6.10 o 
   3   9   9       40.88       35.95      6.20 o 
   4   9   9       93.35       98.24      6.59 o 
   0  10   9      561.23      523.67     12.62 o 
   1  10   9       25.79       28.75      5.95 o 
   2  10   9       87.84       87.18      5.80 o 
   3  10   9      143.88      146.76      8.90 o 
   4  10   9       45.57       49.23      6.77 o 
   0  11   9       70.59       65.39      5.99 o 
   1  11   9       24.95       20.06      6.33 o 
   2  11   9        4.31        2.20      6.18 o 
   3  11   9        3.64        7.96      5.81 o 
   0  12   9       41.78       43.57      7.13 o 
   1  12   9      113.46      117.65      5.44 o 
   2  12   9       14.00        9.92      7.64 o 
   3  12   9        6.03        7.52      6.30 o 
   0  13   9        0.16        4.25      7.83 o 
   1  13   9        0.22        2.00      6.14 o 
   2  13   9       12.43        8.77      8.35 o 
   0   0  10     1609.74     1616.88     15.51 o 
   1   0  10        5.31       -0.14      2.60 o 
   2   0  10       19.90       17.17      3.16 o 
   3   0  10       17.91       18.55      3.86 o 
   4   0  10      131.50      119.06      5.02 o 
   5   0  10       77.87       61.76      7.18 o 
   6   0  10        7.40        7.02     15.35 o 
   0   1  10       58.82       56.98      3.71 o 
   1   1  10      583.34      588.66      5.59 o 
   2   1  10       64.42       61.88      2.15 o 
   3   1  10      110.92      113.49      3.21 o 
   4   1  10      198.33      202.64      3.79 o 
   5   1  10       55.12       53.52      5.35 o 
   6   1  10       83.26       89.02      9.64 o 
   0   2  10      617.07      577.65     12.91 o 
   1   2  10      152.66      159.76      3.51 o 
   2   2  10       32.84       30.95      2.34 o 
   3   2  10       84.53       81.15      2.36 o 
   4   2  10       23.27       20.85      3.35 o 
   5   2  10        6.81        5.66      5.36 o 
   6   2  10       42.27       50.93      7.50 o 
   0   3  10        0.01        0.60      1.55 o 
   1   3  10       21.03       20.22      2.35 o 
   2   3  10      268.33      265.57      7.27 o 
   3   3  10      198.08      216.09      3.80 o 
   4   3  10       26.64       26.51      3.83 o 
   5   3  10       28.10       25.00      5.91 o 
   6   3  10        7.83        8.33      7.84 o 
   0   4  10        6.59        6.23      4.96 o 
   1   4  10       91.49       99.18      2.79 o 
   2   4  10      152.20      151.05      4.36 o 
   3   4  10       91.79       90.51      4.17 o 
   4   4  10       64.18       69.44      4.33 o 
   5   4  10       50.80       48.60      7.43 o 
   0   5  10        8.24        8.43      3.50 o 
   1   5  10      279.20      291.78      4.74 o 
   2   5  10      401.32      423.55     10.01 o 
   3   5  10      212.30      212.79      6.36 o 
   4   5  10      195.10      187.45      7.10 o 
   5   5  10      113.03      100.27      9.64 o 
   0   6  10        0.43        3.16      3.71 o 
   1   6  10       97.42       92.89      2.88 o 
   2   6  10       40.03       40.11      4.31 o 
   3   6  10       85.18       88.43      6.11 o 
   4   6  10       68.03       64.86      6.37 o 
   5   6  10       23.72       24.07      7.87 o 
   0   7  10        3.17        3.13      3.84 o 
   1   7  10       14.95       13.01      3.73 o 
   2   7  10       79.13       76.08      5.29 o 
   3   7  10      111.78      114.61      5.64 o 
   4   7  10       16.85       12.99      6.96 o 
   5   7  10       17.74       21.26      8.31 o 
   0   8  10       32.76       28.62      5.95 o 
   1   8  10       70.02       63.60      5.22 o 
   2   8  10       64.31       61.60      5.36 o 
   3   8  10       86.46       71.34      5.94 o 
   4   8  10       48.28       37.45      6.26 o 
   5   8  10       15.29       16.81      8.67 o 
   0   9  10      159.96      168.05      8.06 o 
   1   9  10      188.30      184.75      6.95 o 
   2   9  10      333.34      315.78      8.48 o 
   3   9  10      102.35       98.90      8.47 o 
   4   9  10       24.92       27.24      6.78 o 
   0  10  10       32.12       29.25      6.73 o 
   1  10  10       39.39       34.00      5.68 o 
   2  10  10        1.29        2.58      6.50 o 
   3  10  10       26.27       24.25      9.50 o 
   4  10  10       16.60       13.35      7.23 o 
   0  11  10      117.64      128.33     12.38 o 
   1  11  10       56.42       48.81      6.34 o 
   2  11  10       82.33       77.87      6.42 o 
   3  11  10       84.23       89.23      7.82 o 
   0  12  10       44.84       34.72      9.63 o 
   1  12  10       35.95       41.57      6.43 o 
   2  12  10        2.21        5.87      7.41 o 
   0  13  10       27.95       24.86      9.05 o 
   1  13  10       24.42       29.32      6.58 o 
   1   0  11      173.07      167.23      5.09 o 
   2   0  11        8.89        6.39      3.44 o 
   3   0  11      139.22      143.70      4.78 o 
   4   0  11       77.67       74.58      4.76 o 
   5   0  11        7.87        6.42     10.84 o 
   0   1  11      767.80      781.83      9.86 o 
   1   1  11       96.01      100.08      3.06 o 
   2   1  11        3.47        3.07      2.41 o 
   3   1  11       40.77       38.87      2.83 o 
   4   1  11      168.50      164.08      3.71 o 
   5   1  11       27.19       25.40      5.95 o 
   0   2  11        3.23        4.26      3.85 o 
   1   2  11      189.19      189.34      3.70 o 
   2   2  11      975.13     1012.06      6.53 o 
   3   2  11       48.33       45.12      2.83 o 
   4   2  11      331.45      357.36      5.24 o 
   5   2  11       41.16       38.25      5.85 o 
   0   3  11       42.02       37.46      2.03 o 
   1   3  11        7.96        7.12      2.55 o 
   2   3  11      534.24      530.74      7.23 o 
   3   3  11      125.54      124.65      3.54 o 
   4   3  11      315.22      321.80      5.08 o 
   5   3  11       27.01       23.78      6.85 o 
   0   4  11      430.32      430.91     10.05 o 
   1   4  11      203.77      214.48      5.15 o 
   2   4  11       34.15       33.40      3.76 o 
   3   4  11       70.05       59.67      3.99 o 
   4   4  11        9.97       10.65      5.06 o 
   5   4  11        7.30        7.51      8.78 o 
   0   5  11      359.11      368.43      7.23 o 
   1   5  11      206.11      201.00      4.31 o 
   2   5  11       31.22       24.02      4.78 o 
   3   5  11      213.92      219.56      6.61 o 
   4   5  11       30.73       27.81      7.87 o 
   5   5  11        0.80        4.08      7.37 o 
   0   6  11      841.64      850.55     11.16 o 
   1   6  11       82.05       85.51      3.70 o 
   2   6  11      131.09      134.63      5.50 o 
   3   6  11      544.93      575.53     12.76 o 
   4   6  11      259.81      276.10     14.76 o 
   5   6  11       38.63       38.57      8.26 o 
   0   7  11      358.09      349.35      7.31 o 
   1   7  11       12.22       11.04      3.49 o 
   2   7  11       76.39       72.49      4.50 o 
   3   7  11       86.97       82.59      6.68 o 
   4   7  11       16.45       16.43      8.60 o 
   5   7  11       26.19       27.37      8.54 o 
   0   8  11       10.86       11.49      6.07 o 
   1   8  11      264.85      254.44      6.73 o 
   2   8  11       22.12       15.74      5.53 o 
   3   8  11       20.73       22.64      8.12 o 
   4   8  11       15.25       15.46      7.46 o 
   0   9  11        0.03       -1.03      9.57 o 
   1   9  11      327.01      328.10      7.68 o 
   2   9  11       43.88       36.15      6.13 o 
   3   9  11      263.38      284.81     10.19 o 
   4   9  11        2.76        1.00      5.12 o 
   0  10  11       25.88       20.01      8.35 o 
   1  10  11       31.10       25.55      5.59 o 
   2  10  11       14.92       13.09      6.78 o 
   3  10  11      134.82      153.91      9.13 o 
   0  11  11        3.41        7.59      8.74 o 
   1  11  11       49.44       43.43      6.14 o 
   2  11  11       49.81       44.60      7.49 o 
   3  11  11        9.45        8.64      9.67 o 
   0  12  11       61.73       53.33      9.28 o 
   1  12  11       16.48       13.52      6.71 o 
   2  12  11       90.75       94.71      7.67 o 
   0  13  11       23.81       31.16     10.15 o 
   0   0  12       91.01       84.97      8.69 o 
   1   0  12       92.53       84.94      6.67 o 
   2   0  12        0.02       -0.41      0.85 o 
   3   0  12       42.98       43.18      3.85 o 
   4   0  12      628.74      669.44      9.35 o 
   5   0  12       34.27       28.27      8.66 o 
   0   1  12      156.20      162.85      5.66 o 
   1   1  12      277.71      287.54      4.69 o 
   2   1  12       96.92       91.73      2.82 o 
   3   1  12       12.31       12.38      3.48 o 
   4   1  12       49.64       51.93      3.71 o 
   5   1  12        2.53        0.64      6.12 o 
   0   2  12      271.21      279.51      6.84 o 
   1   2  12      111.11       99.56      3.22 o 
   2   2  12       46.79       42.30      2.70 o 
   3   2  12       69.25       71.75      3.50 o 
   4   2  12      101.32      100.72      4.13 o 
   5   2  12       44.21       43.89      6.54 o 
   0   3  12      235.61      255.13     10.59 o 
   1   3  12      203.28      200.98      3.93 o 
   2   3  12      333.77      362.17      4.99 o 
   3   3  12       99.00      101.90      3.60 o 
   4   3  12        3.26        4.66      4.56 o 
   5   3  12       63.08       66.43      6.37 o 
   0   4  12       74.46       61.34      6.26 o 
   1   4  12       26.11       25.60      3.55 o 
   2   4  12       17.33       14.84      3.20 o 
   3   4  12       96.92       90.72      4.27 o 
   4   4  12       73.42       70.89      5.08 o 
   5   4  12        9.11        6.30      9.60 o 
   0   5  12      185.01      200.37      5.97 o 
   1   5  12      245.69      240.20      4.90 o 
   2   5  12      577.84      591.61      8.56 o 
   3   5  12       10.09        8.23      4.67 o 
   4   5  12       46.94       40.69      5.64 o 
   5   5  12       14.07       16.36      9.23 o 
   0   6  12      257.35      273.64      6.64 o 
   1   6  12       43.72       43.86      3.39 o 
   2   6  12       54.80       47.26      4.77 o 
   3   6  12        2.92        2.22      5.79 o 
   4   6  12       17.33       16.07     11.90 o 
   5   6  12        1.08        0.06      0.83 o 
   0   7  12      340.44      344.19      7.37 o 
   1   7  12       65.12       60.01      3.94 o 
   2   7  12      207.90      205.37      5.99 o 
   3   7  12        8.25        4.63      7.28 o 
   4   7  12       32.06       24.83      8.24 o 
   0   8  12      374.40      368.03     11.44 o 
   1   8  12       16.55       15.41      4.51 o 
   2   8  12      113.14      112.88      6.41 o 
   3   8  12        8.44       11.93      8.89 o 
   4   8  12       10.27        8.55     10.04 o 
   0   9  12        1.10        0.59      6.81 o 
   1   9  12       48.57       43.56      5.38 o 
   2   9  12       86.33       90.29      6.70 o 
   3   9  12       58.79       51.18      9.11 o 
   0  10  12      107.86      102.79      8.01 o 
   1  10  12        5.93        1.22      4.37 o 
   2  10  12        0.54        0.04      1.24 o 
   3  10  12       17.71       12.86      9.89 o 
   0  11  12        0.02        3.65      9.21 o 
   1  11  12        9.67        8.03      6.17 o 
   2  11  12       58.33       62.40      8.46 o 
   0  12  12        4.32       10.48     10.64 o 
   1  12  12        3.36        5.19      6.98 o 
   1   0  13        7.53        6.54      4.62 o 
   2   0  13       13.70       13.44      4.02 o 
   3   0  13       37.40       34.47      4.13 o 
   4   0  13       28.73       33.91      5.77 o 
   5   0  13        0.44        0.08      1.31 o 
   0   1  13       14.06       11.32      4.78 o 
   1   1  13      172.00      165.39      4.62 o 
   2   1  13       39.12       38.68      2.85 o 
   3   1  13      137.16      144.12      3.64 o 
   4   1  13       10.56        7.44      3.94 o 
   5   1  13       17.62       17.14      6.48 o 
   0   2  13       55.02       47.51      4.39 o 
   1   2  13      799.80      849.19      7.50 o 
   2   2  13      101.53       98.96      3.06 o 
   3   2  13      167.29      171.59      3.89 o 
   4   2  13       24.74       23.24      4.32 o 
   5   2  13       11.51       12.42      7.27 o 
   0   3  13      100.87      104.38      5.45 o 
   1   3  13      149.18      149.73      4.15 o 
   2   3  13      378.53      383.59      5.63 o 
   3   3  13      154.03      151.66      4.06 o 
   4   3  13       17.28       13.38      4.61 o 
   5   3  13       61.65       64.07      6.33 o 
   0   4  13       37.08       34.69      6.31 o 
   1   4  13      320.10      314.99      6.00 o 
   2   4  13      385.93      384.07      5.61 o 
   3   4  13      171.43      176.00      3.99 o 
   4   4  13       31.15       30.44      5.18 o 
   5   4  13        9.84       14.90     10.55 o 
   0   5  13       11.64       13.60      4.98 o 
   1   5  13       62.93       56.03      3.70 o 
   2   5  13       31.30       33.97      4.34 o 
   3   5  13      226.48      223.09      7.64 o 
   4   5  13       17.56       12.05      5.66 o 
   0   6  13      111.57      123.58      4.86 o 
   1   6  13       68.20       55.37      4.33 o 
   2   6  13      406.83      430.21      9.09 o 
   3   6  13        7.37        3.46      6.50 o 
   4   6  13       31.54       24.16     12.73 o 
   0   7  13      253.32      262.13      9.46 o 
   1   7  13       31.93       24.96      4.18 o 
   2   7  13      176.57      179.99      5.53 o 
   3   7  13       73.66       75.59      8.37 o 
   4   7  13       37.92       33.03      9.80 o 
   0   8  13        0.40       -0.50     11.15 o 
   1   8  13       24.62       17.93      5.33 o 
   2   8  13       53.46       51.70      5.55 o 
   3   8  13       15.37       11.60      9.42 o 
   4   8  13       58.46       59.98     10.54 o 
   0   9  13       70.67       63.92      7.55 o 
   1   9  13        1.72        0.20      2.71 o 
   2   9  13        0.88        1.36      5.46 o 
   3   9  13       25.74       21.05      9.97 o 
   0  10  13        0.24        2.92      9.17 o 
   1  10  13        7.81        9.40      6.16 o 
   2  10  13       14.27       18.73      7.28 o 
   0  11  13        0.56        2.68     10.46 o 
   1  11  13       21.95       17.65      6.93 o 
   0   0  14       56.25       64.86      8.09 o 
   1   0  14        6.43        4.69      4.87 o 
   2   0  14       33.73       34.58      4.49 o 
   3   0  14       33.69       36.27      5.37 o 
   4   0  14       17.76       16.61      6.44 o 
   5   0  14       22.43       20.50     10.35 o 
   0   1  14       19.58       23.50      4.94 o 
   1   1  14       12.29        9.71      4.18 o 
   2   1  14      107.13      113.47      3.29 o 
   3   1  14        5.96        1.72      3.08 o 
   4   1  14       68.89       68.75      4.28 o 
   5   1  14        2.18        1.55      7.67 o 
   0   2  14       46.32       44.04      5.21 o 
   1   2  14      190.03      182.27      5.12 o 
   2   2  14       61.70       62.91      3.56 o 
   3   2  14       20.51       20.63      3.76 o 
   4   2  14       48.72       47.43      4.94 o 
   5   2  14       53.02       52.83      7.80 o 
   0   3  14       93.61       80.01      5.54 o 
   1   3  14      118.23      112.84      4.08 o 
   2   3  14      173.56      169.84      4.60 o 
   3   3  14       96.66      100.30      3.54 o 
   4   3  14       48.27       48.84      5.01 o 
   0   4  14        0.64        0.38      4.22 o 
   1   4  14      160.22      157.05      4.98 o 
   2   4  14        3.60        3.62      3.68 o 
   3   4  14       41.57       38.18      3.92 o 
   4   4  14       47.98       47.79      5.49 o 
   0   5  14       70.87       63.71      5.23 o 
   1   5  14      222.17      218.44      5.56 o 
   2   5  14       24.33       20.34      4.72 o 
   3   5  14      289.02      290.61      6.50 o 
   4   5  14       31.79       33.41      6.71 o 
   0   6  14       19.57       23.37      4.81 o 
   1   6  14       18.69       16.05      4.06 o 
   2   6  14       94.03       97.28      5.93 o 
   3   6  14       12.54       11.45      7.16 o 
   4   6  14       27.85       24.52      8.42 o 
   0   7  14      214.49      226.58     19.04 o 
   1   7  14       35.66       33.97      4.90 o 
   2   7  14      124.69      121.33      5.03 o 
   3   7  14       83.13      107.88      7.04 o 
   0   8  14       17.82       11.32      7.95 o 
   1   8  14       81.91       80.36      5.57 o 
   2   8  14       24.80       30.54      5.39 o 
   3   8  14      137.28      140.06     10.71 o 
   0   9  14       44.43       40.48      8.69 o 
   1   9  14       15.63       13.45      6.04 o 
   2   9  14       27.09       25.74      6.88 o 
   0  10  14       15.20       16.25      9.84 o 
   1  10  14        6.28        1.04      2.82 o 
   2  10  14       12.06        6.93      7.16 o 
   0  11  14       32.65       23.86     11.34 o 
   1   0  15      194.28      196.82      6.61 o 
   2   0  15        3.92        4.21      5.21 o 
   3   0  15        0.48       -1.27      5.26 o 
   4   0  15        7.90        1.53      5.05 o 
   0   1  15        0.22       -0.68     25.81 o 
   1   1  15       60.50       56.52      4.34 o 
   2   1  15        5.76        4.40      3.71 o 
   3   1  15        1.01        0.33      4.36 o 
   4   1  15       29.41       32.15      4.80 o 
   0   2  15       49.55       39.55      5.52 o 
   1   2  15        2.20        1.95      2.48 o 
   2   2  15       21.52       22.65      4.48 o 
   3   2  15       91.69       85.82      4.22 o 
   4   2  15       19.29       19.47      5.01 o 
   0   3  15       46.19       45.89      5.71 o 
   1   3  15       37.32       31.37      4.24 o 
   2   3  15      287.08      295.72      5.92 o 
   3   3  15       28.54       22.48      4.62 o 
   4   3  15       19.61       17.94      5.51 o 
   0   4  15       19.69       17.77      5.83 o 
   1   4  15       69.32       62.81      4.06 o 
   2   4  15      812.65      852.37      8.75 o 
   3   4  15       10.51        7.98      4.61 o 
   4   4  15        4.22        3.72      5.34 o 
   0   5  15        0.10        2.54      6.67 o 
   1   5  15       41.80       38.32      4.92 o 
   2   5  15       85.61       88.45      5.00 o 
   3   5  15      235.79      228.52      5.87 o 
   4   5  15       24.91       31.14      7.42 o 
   0   6  15        9.62        7.86      5.35 o 
   1   6  15      317.55      328.77      6.33 o 
   2   6  15       43.99       41.99      6.48 o 
   3   6  15       12.43       11.24      7.47 o 
   0   7  15      117.87      111.12      8.79 o 
   1   7  15       32.03       34.71      5.48 o 
   2   7  15      172.21      187.65      6.53 o 
   3   7  15       11.49       18.54      8.22 o 
   0   8  15       41.86       47.87      8.14 o 
   1   8  15       23.06       22.72      6.43 o 
   2   8  15       61.42       61.80      6.78 o 
   0   9  15       56.01       59.05      8.88 o 
   1   9  15       15.63        8.87      6.99 o 
   2   9  15        2.00        3.41      7.80 o 
   0  10  15       13.19       14.42      9.72 o 
   1  10  15       40.69       34.92      7.59 o 
   0   0  16        0.22        3.81     12.26 o 
   1   0  16       61.35       55.79      7.92 o 
   2   0  16       73.99       68.64      5.61 o 
   3   0  16      105.24      114.35      7.16 o 
   4   0  16        3.26        7.23      7.47 o 
   0   1  16       72.83       62.44      7.86 o 
   1   1  16        1.82       -0.57      4.27 o 
   2   1  16       94.58       90.21      4.16 o 
   3   1  16       20.94       21.72      5.05 o 
   4   1  16       81.81       88.35      5.22 o 
   0   2  16      292.31      308.45      8.55 o 
   1   2  16       67.19       58.39      5.21 o 
   2   2  16      162.23      160.50      5.01 o 
   3   2  16       47.97       47.64      4.72 o 
   4   2  16       16.00       11.97      5.87 o 
   0   3  16       58.14       52.07      6.30 o 
   1   3  16       13.41       14.07      4.81 o 
   2   3  16      106.35      102.08      5.03 o 
   3   3  16        5.55        6.47      3.37 o 
   4   3  16       21.50       20.76      6.54 o 
   0   4  16       10.41        7.13      6.69 o 
   1   4  16       40.68       36.69      4.76 o 
   2   4  16       54.97       52.91      4.66 o 
   3   4  16       23.71       23.38      5.28 o 
   0   5  16       79.87       79.22      6.10 o 
   1   5  16      110.70      108.44      4.53 o 
   2   5  16       52.95       44.60      5.02 o 
   3   5  16       27.23       24.64      5.39 o 
   0   6  16        1.37        0.12      2.91 o 
   1   6  16        8.05        7.60      4.68 o 
   2   6  16       61.72       57.72      7.09 o 
   3   6  16        8.37       11.58      6.43 o 
   0   7  16       26.01       24.71      9.55 o 
   1   7  16        4.28        9.48      6.51 o 
   2   7  16        4.56        5.23      6.90 o 
   0   8  16       14.96        7.72     10.39 o 
   1   8  16       75.21       77.23      6.66 o 
   2   8  16       23.37       18.92      8.36 o 
   0   9  16        1.16       -0.24      5.47 o 
   1   0  17        4.65        0.07      1.96 o 
   2   0  17      202.81      205.14      7.87 o 
   3   0  17       37.20       43.33      7.75 o 
   0   1  17        5.24        7.50      9.26 o 
   1   1  17       99.12       93.55      5.36 o 
   2   1  17       97.95       97.29      4.79 o 
   3   1  17       63.13       65.75      5.98 o 
   0   2  17       47.22       37.96      9.72 o 
   1   2  17      180.06      195.94      5.50 o 
   2   2  17       34.44       29.32      5.57 o 
   3   2  17       17.02       15.26      5.92 o 
   0   3  17       19.61       20.45      6.78 o 
   1   3  17        1.14        0.18      3.49 o 
   2   3  17       48.46       39.38      5.40 o 
   3   3  17       17.83       15.82      5.45 o 
   0   4  17       19.34       14.20      7.97 o 
   1   4  17      122.00      122.47      5.05 o 
   2   4  17       19.95       14.98      5.21 o 
   3   4  17       82.00       71.34      5.58 o 
   0   5  17       15.25       12.55      6.06 o 
   1   5  17       23.46       17.81      5.71 o 
   2   5  17        4.91        2.26      3.05 o 
   0   6  17      107.33      110.23      9.29 o 
   1   6  17       29.51       27.48      5.52 o 
   2   6  17        1.06       -0.05      0.65 o 
   0   7  17        5.07        6.26      9.32 o 
   1   7  17        7.43        4.84      6.06 o 
   0   8  17        0.34        1.15      8.98 o 
   0   0  18        3.36        3.93     14.04 o 
   1   0  18       32.70       32.45      9.54 o 
   2   0  18       33.71       28.68      8.18 o 
   3   0  18       21.07       13.96      8.93 o 
   0   1  18       18.88       14.56     10.43 o 
   1   1  18       99.22       96.24      6.72 o 
   2   1  18        5.29        3.65      5.15 o 
   0   2  18        6.63       11.48     11.02 o 
   1   2  18      114.84      110.55      5.27 o 
   2   2  18       77.22       80.48      5.67 o 
   0   3  18       68.47       75.00     10.17 o 
   1   3  18       16.58       10.98      5.77 o 
   2   3  18       54.30       63.64      5.92 o 
   0   4  18        1.09        6.66      7.85 o 
   1   4  18       36.36       32.73      5.77 o 
   2   4  18        2.22        2.00      5.01 o 
   0   5  18        9.57        6.01      5.23 o 
   1   5  18        5.73        6.46      6.45 o 
   0   6  18       40.27       41.36      9.12 o 
   1   6  18       26.08       26.38      5.69 o 
   1   0  19       34.40       31.84     10.59 o 
   2   0  19        2.90        0.14      8.77 o 
   0   1  19       17.14       12.99     11.45 o 
   1   1  19       48.05       50.63      7.92 o 
   2   1  19       25.51       24.57      6.36 o 
   0   2  19        1.50       -0.71      3.14 o 
   1   2  19       15.18       11.86      6.03 o 
   0   3  19        0.08       -0.67      4.99 o 
   1   3  19        2.27        0.05      3.34 o 
   0   4  19       25.05       19.34      7.82 o 
                                                 
